# Supplementary material for: A novel method of evaluating the non-invasive tear film break-up time and progression of corneal opacification in dogs using imaging video
Source: Front Vet Sci. 2024 Apr 8;11:1298467. doi: 10.3389/fvets.2024.1298467 (PMC11033512; doi:10.3389/fvets.2024.1298467)
Supplement: Supplementary file 1 [file Table_1.XLSX]

## Sheet: Sheet1
Table S1. NIBUT, TFBUT, and the changes in COS of all patients
Case number	Breeds	Age	Sex	Eye	STT-1 (mm/min)	NIBUT (sec)	NIBUT grade	TFBUT (sec)	TFBUT grade	Initial COS	End point COS	COS difference	Interval (days)	USE
1	Shih tzu	11	CM	OD*	N/E*	N/E*	N/E*	N/E*	N/E*	N/E*	N/E*	N/E*	N/E*	No_USE
				OS	25	1	1	N/E	N/E	1	3	2	456	No_USE
2	Chihuahua	5	IM	OD	23	4	1	N/E	N/E	0	0	0	343	No_USE
				OS	21	5	2	N/E	N/E	0	0	0	343	No_USE
3	Maltese	8	SF	OD	17	20	3	N/E	N/E	0	0	0	279	No_USE
				OS	21	7	2	N/E	N/E	0	0	0	279	No_USE
4	Poodle	5	IF	OD	20	0	1	5	2	0	1	1	345	USE
				OS	24	20	3	5	2	2	2	0	345	USE
5	Poodle	8	CM	OD	21	14	3	20	3	0	0	0	514	USE
				OS	20	14	3	20	3	0	0	0	514	USE
6	Poodle	9	SF	OD	23	1	1	1	1	0	0	0	216	USE
				OS	20	1	1	1	1	1	1	0	216	USE
7	Maltese	16	SF	OD	20	1	1	10	2	1	N/E	N/E	N/E	No_USE
				OS*	N/E*	N/E*	N/E*	N/E*	N/E*	N/E*	N/E*	N/E*	N/E*	No_USE
8	Shih tzu	12	IF	OD	20	1	1	5	2	2	3	1	177	USE
				OS	20	1	1	5	2	3	3	0	177	USE
9	Bichon Frise	7	SF	OD	25	10	2	N/E	N/E	0	N/E	N/E	N/E	No_USE
				OS	25	1	1	N/E	N/E	0	N/E	N/E	N/E	No_USE
10	Pug	11	CM	OD	20	1	1	5	2	3	3	0	301	USE
				OS	20	1	1	5	2	3	3	0	301	USE
11	Yorkshire Terrier	12	SF	OD*	N/E*	N/E*	N/E*	N/E*	N/E*	N/E*	N/E*	N/E*	N/E*	No_USE
				OS	4	0	1	0	1	2	2	0	310	USE
12	Poodle	2	CM	OD	21	20	3	N/E	N/E	0	0	0	258	No_USE
				OS	22	1	1	0	1	0	1	1	258	USE
13	Poodle	10	CM	OD	20	20	3	20	3	0	1	1	316	USE
				OS*	N/E*	N/E*	N/E*	N/E*	N/E*	N/E*	N/E*	N/E*	N/E*	No_USE
14	Shih tzu	7	IF	OD	20	1	1	0	1	0	3	3	572	USE
				OS	24	1	1	0	1	0	1	1	572	USE
15	Maltese	11	CM	OD	20	1	1	5	2	0	0	0	158	USE
				OS	21	1	1	12	3	0	0	0	158	USE
16	Maltese	8	CM	OD	12	1	1	5	2	0	N/E	N/E	N/E	No_USE
				OS	10	1	1	3	1	0	N/E	N/E	N/E	No_USE
17	Shih tzu	11	CM	OD	16	1	1	0	1	3	3	0	153	USE
				OS	24	1	1	8	2	3	3	0	153	USE
18	Maltese	4	CM	OD	19	17	3	15	3	0	N/E	N/E	N/E	No_USE
				OS	18	4	1	13	3	0	N/E	N/E	N/E	No_USE
19	Poodle	4	CM	OD	23	6	2	10	2	0	0	0	344	USE
				OS	22	20	3	20	3	0	0	0	344	USE
20	Maltese	7	IM	OD	20	1	1	5	2	0	1	1	176	USE
				OS	15	1	1	5	2	1	1	0	176	USE
21	Cocker Spaniel	7	CM	OD	21	0	1	N/E	N/E	0	0	0	278	No_USE
				OS	21	0	1	N/E	N/E	2	N/E	N/E	N/E	No_USE
22	Poodle	3	SF	OD	20	1	1	N/E	N/E	3	N/E	N/E	N/E	No_USE
				OS	15	1	1	N/E	N/E	3	N/E	N/E	N/E	No_USE
23	Maltese	3	SF	OD	20	7	2	20	3	0	1	1	253	USE
				OS	24	1	1	12	3	1	3	2	253	USE
24	Poodle	14	CM	OD	17	3	1	10	2	1	1	0	161	USE
				OS	18	8	2	5	2	3	3	0	161	USE
25	Spitz	2	CM	OD	13	3	1	10	2	0	0	0	198	USE
				OS	22	7	2	4	1	0	0	0	198	USE
26	Shih tzu	8	SF	OD	23	0	1	4	1	1	1	0	449	USE
				OS	18	0	1	0	1	1	1	0	449	USE
27	Shih tzu	14	CM	OD	24	0	1	20	3	0	3	3	323	USE
				OS	21	0	1	20	3	0	2	2	323	USE
28	Maltese	12	SF	OD	15	13	3	20	3	0	0	0	345	USE
				OS	21	10	2	14	3	0	0	0	345	USE
29	Spitz	3	CM	OD	30	1	1	15	3	0	N/E	N/E	N/E	No_USE
				OS	22	6	2	20	3	0	N/E	N/E	N/E	No_USE
30	Mixed	10	SF	OD	18	20	3	N/E	N/E	0	N/E	N/E	N/E	No_USE
				OS	21	20	3	N/E	N/E	0	N/E	N/E	N/E	No_USE
31	Chihuahua	7	IM	OD	0	0	1	0	1	1	2	1	298	USE
				OS	17	0	1	15	3	0	0	0	298	USE
32	Shih tzu	8	CM	OD	23	20	3	20	3	0	N/E	N/E	N/E	No_USE
				OS	22	20	3	20	3	0	N/E	N/E	N/E	No_USE
33	shih tzu	6	CM	OD	23	10	2	20	3	0	N/E	N/E	N/E	No_USE
				OS	22	13	3	20	3	0	N/E	N/E	N/E	No_USE
34	Bichon Frise	1	CM	OD	21	13	3	12	3	0	N/E	N/E	N/E	No_USE
				OS	24	6	2	6	2	0	N/E	N/E	N/E	No_USE
35	Maltese	11	SF	OD	13	3	1	15	3	0	N/E	N/E	N/E	No_USE
				OS	17	20	3	20	3	0	N/E	N/E	N/E	No_USE
36	Poodle	7	CM	OD	23	15	3	20	3	0	N/E	N/E	N/E	No_USE
				OS	23	10	2	20	3	0	N/E	N/E	N/E	No_USE
37	Maltese	5	SF	OD	18	2	1	2	1	0	1	1	378	USE
				OS	16	8	2	5	2	0	0	0	378	USE
38	Mixed	7	SF	OD	18	13	3	20	3	0	N/E	N/E	N/E	No_USE
				OS	21	20	3	20	3	0	N/E	N/E	N/E	No_USE
39	Malese	12	SF	OD	15	13	3	20	3	0	0	0	225	USE
				OS	18	13	3	17	3	0	0	0	225	USE
40	Poodle	8	CM	OD	21	20	3	20	3	0	0	0	299	USE
				OS	15	15	3	20	3	0	N/E	N/E	N/E	No_USE
41	Maltese	9	CM	OD	23	20	3	13	3	0	0	0	282	USE
				OS	24	21	3	13	3	0	N/E	N/E	N/E	No_USE
42	Poodle	1	CM	OD	22	7	2	20	3	0	N/E	N/E	N/E	No_USE
				OS	24	20	3	20	3	0	N/E	N/E	N/E	No_USE
43	Bichon Frise	4	SF	OD	6	7	2	5	2	0	0	0	160	USE
				OS	16	7	2	20	3	0	0	0	160	USE
44	Maltese	7	CM	OD	21	20	3	15	3	2	2	0	343	USE
				OS	18	19	3	20	3	N/E	N/E	N/E	N/E	No_USE
45	Miniature Pincher	11	CM	OD	16	5	2	12	3	3	3	0	256	USE
				OS	9	4	1	8	2	3	3	0	256	USE
46	Yorkshire Terrier	10	CM	OD	8	20	3	10	2	0	1	1	245	USE
				OS	21	20	3	15	3	0	0	0	245	USE
47	Poodle	9	CM	OD	22	10	2	20	3	1	1	0	185	USE
				OS	18	20	3	20	3	1	2	1	185	USE
48	Coton de Tulear	2	CM	OD	24	20	3	20	3	2	N/E	N/E	N/E	No_USE
				OS	23	20	3	20	3	2	N/E	N/E	N/E	No_USE
49	Poodle	9	SF	OD	20	6	2	10	2	0	N/E	N/E	N/E	No_USE
				OS	20	8	2	10	2	0	N/E	N/E	N/E	No_USE
50	Poodle	12	CM	OD	23	12	3	20	3	0	0	0	162	USE
				OS	22	20	3	20	3	0	0	0	162	USE
NIBUT: non-invasive tear film break-up time, TFBUT: tear film breakup time, COS: corneal opacity grade scores, CM: castrated male, SF: spayed female, IF: intact female, IM: intact male
NIBUT and TFBUT groups: group 1 = less than 5 sec, group 2 = 5 to 10 sec, group 3 = more than 10 sec.
COS grade: Grade 0 = prominent corneal opacity, Grade 1= prominent corneal opacity that does not interfere the visibility of fine iris details, Grade 2 = opacity that obscures the visibility of iris and lens details, Grade 3 severely obstruction of the intraocular structure visibility.
COS difference = End point COS - Initial COS
USE: The data were used for statistical analysis of the changes in COS during the follow-ups, at the end-point, and between the results of NIBUT and TFBUT
N/E: not eligible (Examination of the item could not be completed)
*: These eyes were excluded from data analysis as they did not meet the criteria (evisceration and enucleation).
